# Supplementary material for: Application of Micro/Nanoporous Fluoropolymers with Reduced Bioadhesion in Digital Microfluidics
Source: Nanomaterials (Basel). 2022 Jun 27;12(13):2201. doi: 10.3390/nano12132201 (PMC9268009; doi:10.3390/nano12132201)
Supplement: Supplementary file 1 [file nanomaterials-12-02201-s001.zip]

Archive with 1 entries (1 files):
- Movie S1 Reaction of Methylene blue and ascorbic acid on the DMF device.mp4
